# Supplementary material for: Risk Profiling from the European Statistics on Accidents at Work (ESAW) Accidents′ Databases: A Case Study in Construction Sites
Source: Int J Environ Res Public Health. 2019 Nov 27;16(23):4748. doi: 10.3390/ijerph16234748 (PMC6926752; doi:10.3390/ijerph16234748)
Supplement: Supplementary file 1 [file ijerph-16-04748-s001.zip]

Archive with 3 entries (3 files):
- ijerph-650211_Supplementary material - ANOVA EXCERPTS.pdf
- ijerph-650211_Supplementary material - Distances Matrix_Statistics.pdf
- ijerph-650211_Supplementary material -4 cluster without centroids.pdf
